# Supplementary material for: Inactivation of Invs/Nphp2 in renal epithelial cells drives infantile nephronophthisis like phenotypes in mouse
Source: eLife. 2023 Mar 15;12:e82395. doi: 10.7554/eLife.82395 (PMC10154023; doi:10.7554/eLife.82395)
Supplement: Figure 1—source data 1. [file elife-82395-fig1-data1.zip]

Archive with 13 entries (12 files):
- Fig 1 Source data/
- Fig 1 Source data/Fig 1C P7-P28 Body Weight.pzfx
- __MACOSX/Fig 1 Source data/._Fig 1C P7-P28 Body Weight.pzfx
- Fig 1 Source data/Fig 1C P7-P28 KBW Ratio.pzfx
- __MACOSX/Fig 1 Source data/._Fig 1C P7-P28 KBW Ratio.pzfx
- Fig 1 Source data/Fig 1F P7-P28 Cystic Index.pzfx
- __MACOSX/Fig 1 Source data/._Fig 1F P7-P28 Cystic Index.pzfx
- Fig 1 Source data/Fig 1I P7-P28 BUN.pzf
- __MACOSX/Fig 1 Source data/._Fig 1I P7-P28 BUN.pzf
- Fig 1 Source data/Fig 1D P21 Female Male KBW Ratio.pzfx
- __MACOSX/Fig 1 Source data/._Fig 1D P21 Female Male KBW Ratio.pzfx
- Fig 1 Source data/Fig 1D P14 Female Male KBW Ratio.pzfx
- __MACOSX/Fig 1 Source data/._Fig 1D P14 Female Male KBW Ratio.pzfx
