# Supplementary material for: Inactivation of Invs/Nphp2 in renal epithelial cells drives infantile nephronophthisis like phenotypes in mouse
Source: eLife. 2023 Mar 15;12:e82395. doi: 10.7554/eLife.82395 (PMC10154023; doi:10.7554/eLife.82395)
Supplement: Figure 2—source data 1. [file elife-82395-fig2-data1.zip]

Archive with 7 entries (6 files):
- Fig 2 Source data/
- Fig 2 Source data/Fig 2G SMA QPCR.pzfx
- __MACOSX/Fig 2 Source data/._Fig 2G SMA QPCR.pzfx
- Fig 2 Source data/Fig 2D KBW Ratio.pzfx
- __MACOSX/Fig 2 Source data/._Fig 2D KBW Ratio.pzfx
- Fig 2 Source data/Fig 2G VIM QPCR.pzfx
- __MACOSX/Fig 2 Source data/._Fig 2G VIM QPCR.pzfx
