# Supplementary material for: Inactivation of Invs/Nphp2 in renal epithelial cells drives infantile nephronophthisis like phenotypes in mouse
Source: eLife. 2023 Mar 15;12:e82395. doi: 10.7554/eLife.82395 (PMC10154023; doi:10.7554/eLife.82395)
Supplement: Figure 3—source data 1. [file elife-82395-fig3-data1.zip]

Archive with 17 entries (16 files):
- Fig 3 Source data/
- Fig 3 Source data/Fig 3B PCNA Interphase collecting duct cells.pzfx
- __MACOSX/Fig 3 Source data/._Fig 3B PCNA Interphase collecting duct cells.pzfx
- Fig 3 Source data/Fig 3D M phase pHH3 positive collecting duct cells.pzfx
- __MACOSX/Fig 3 Source data/._Fig 3D M phase pHH3 positive collecting duct cells.pzfx
- Fig 3 Source data/Fig 3B PCNA positive interstitial cells.pzfx
- __MACOSX/Fig 3 Source data/._Fig 3B PCNA positive interstitial cells.pzfx
- Fig 3 Source data/Fig 3B PCNA S-phase collecting duct cells.pzfx
- __MACOSX/Fig 3 Source data/._Fig 3B PCNA S-phase collecting duct cells.pzfx
- Fig 3 Source data/Fig 3B PCNA positive collecting duct cells.pzfx
- __MACOSX/Fig 3 Source data/._Fig 3B PCNA positive collecting duct cells.pzfx
- Fig 3 Source data/Fig 3D M phase pHH3 positive interstitial cells.pzfx
- __MACOSX/Fig 3 Source data/._Fig 3D M phase pHH3 positive interstitial cells.pzfx
- Fig 3 Source data/Fig 3B PCNA Interphase interstitial cells.pzfx
- __MACOSX/Fig 3 Source data/._Fig 3B PCNA Interphase interstitial cells.pzfx
- Fig 3 Source data/Fig 3B PCNA S-phase interstitial cells.pzfx
- __MACOSX/Fig 3 Source data/._Fig 3B PCNA S-phase interstitial cells.pzfx
