# Supplementary material for: Inactivation of Invs/Nphp2 in renal epithelial cells drives infantile nephronophthisis like phenotypes in mouse
Source: eLife. 2023 Mar 15;12:e82395. doi: 10.7554/eLife.82395 (PMC10154023; doi:10.7554/eLife.82395)
Supplement: Figure 4—source data 1. [file elife-82395-fig4-data1.zip]

Archive with 11 entries (10 files):
- Fig 4 Source data/
- Fig 4 Source data/Fig 4D Cystic Index.pzfx
- __MACOSX/Fig 4 Source data/._Fig 4D Cystic Index.pzfx
- Fig 4 Source data/Fig 4H BUN.pzfx
- __MACOSX/Fig 4 Source data/._Fig 4H BUN.pzfx
- Fig 4 Source data/Fig 4K INVS positive cilia.pzfx
- __MACOSX/Fig 4 Source data/._Fig 4K INVS positive cilia.pzfx
- Fig 4 Source data/Fig 4K ANKS6 positive cilia.pzfx
- __MACOSX/Fig 4 Source data/._Fig 4K ANKS6 positive cilia.pzfx
- Fig 4 Source data/Fig 4B KBW Ratio.pzfx
- __MACOSX/Fig 4 Source data/._Fig 4B KBW Ratio.pzfx
