# Supplementary material for: Inactivation of Invs/Nphp2 in renal epithelial cells drives infantile nephronophthisis like phenotypes in mouse
Source: eLife. 2023 Mar 15;12:e82395. doi: 10.7554/eLife.82395 (PMC10154023; doi:10.7554/eLife.82395)
Supplement: Figure 4—figure supplement 1—source data 1. [file elife-82395-fig4-figsupp1-data1.zip]

Archive with 9 entries (8 files):
- Figure 4-figure supplement 1 Source data/
- Figure 4-figure supplement 1 Source data/Fig 4-fig supplement 1A Body Weight.pzfx
- __MACOSX/Figure 4-figure supplement 1 Source data/._Fig 4-fig supplement 1A Body Weight.pzfx
- Figure 4-figure supplement 1 Source data/Fig 4-fig supplement 1A BUN.pzfx
- __MACOSX/Figure 4-figure supplement 1 Source data/._Fig 4-fig supplement 1A BUN.pzfx
- Figure 4-figure supplement 1 Source data/Fig 4-fig supplement 1A KBW Ratio.pzfx
- __MACOSX/Figure 4-figure supplement 1 Source data/._Fig 4-fig supplement 1A KBW Ratio.pzfx
- Figure 4-figure supplement 1 Source data/Fig 4-fig supplement 1A Cystic Index.pzfx
- __MACOSX/Figure 4-figure supplement 1 Source data/._Fig 4-fig supplement 1A Cystic Index.pzfx
