# Supplementary material for: Inactivation of Invs/Nphp2 in renal epithelial cells drives infantile nephronophthisis like phenotypes in mouse
Source: eLife. 2023 Mar 15;12:e82395. doi: 10.7554/eLife.82395 (PMC10154023; doi:10.7554/eLife.82395)
Supplement: Figure 5—source data 1. — Littermates are highlighted by the same color in data tables. [file elife-82395-fig5-data1.zip]

Archive with 33 entries (31 files):
- Fig 5 Source data/
- Fig 5 Source data/Fig 5H BUN Female.pzfx
- __MACOSX/Fig 5 Source data/._Fig 5H BUN Female.pzfx
- Fig 5 Source data/Fig 5H BUN Combined.pzfx
- __MACOSX/Fig 5 Source data/._Fig 5H BUN Combined.pzfx
- Fig 5 Source data/.DS_Store
- __MACOSX/Fig 5 Source data/._.DS_Store
- Fig 5 Source data/Fig 5G Cystic Index Male.pzfx
- __MACOSX/Fig 5 Source data/._Fig 5G Cystic Index Male.pzfx
- Fig 5 Source data/Fig 5J COL I.pzfx
- __MACOSX/Fig 5 Source data/._Fig 5J COL I.pzfx
- Fig 5 Source data/Fig 5G Cystic Index Female.pzfx
- __MACOSX/Fig 5 Source data/._Fig 5G Cystic Index Female.pzfx
- Fig 5 Source data/Fig 5E KBW Ratio Male.pzfx
- __MACOSX/Fig 5 Source data/._Fig 5E KBW Ratio Male.pzfx
- Fig 5 Source data/Fig 5J SMA.pzfx
- __MACOSX/Fig 5 Source data/._Fig 5J SMA.pzfx
- Fig 5 Source data/Fig 5J Western Blot/
- Fig 5 Source data/Fig 5H BUN Male.pzfx
- __MACOSX/Fig 5 Source data/._Fig 5H BUN Male.pzfx
- Fig 5 Source data/Fig 5E KBW Ratio Female.pzfx
- __MACOSX/Fig 5 Source data/._Fig 5E KBW Ratio Female.pzfx
- Fig 5 Source data/Fig 5E KBW Ratio Combined.pzfx
- __MACOSX/Fig 5 Source data/._Fig 5E KBW Ratio Combined.pzfx
- Fig 5 Source data/Fig 5G Cystic Index Combined.pzfx
- __MACOSX/Fig 5 Source data/._Fig 5G Cystic Index Combined.pzfx
- Fig 5 Source data/Fig 5J Western Blot/Fig 5J COL I.tiff
- __MACOSX/Fig 5 Source data/Fig 5J Western Blot/._Fig 5J COL I.tiff
- Fig 5 Source data/Fig 5J Western Blot/Fig 5J.pdf
- Fig 5 Source data/Fig 5J Western Blot/Fig 5J HSP90.tif
- __MACOSX/Fig 5 Source data/Fig 5J Western Blot/._Fig 5J HSP90.tif
- Fig 5 Source data/Fig 5J Western Blot/Fig 5J SMA.tiff
- __MACOSX/Fig 5 Source data/Fig 5J Western Blot/._Fig 5J SMA.tiff
