# Supplementary material for: Inactivation of Invs/Nphp2 in renal epithelial cells drives infantile nephronophthisis like phenotypes in mouse
Source: eLife. 2023 Mar 15;12:e82395. doi: 10.7554/eLife.82395 (PMC10154023; doi:10.7554/eLife.82395)
Supplement: Figure 6—source data 1. [file elife-82395-fig6-data1.zip]

Archive with 23 entries (21 files):
- Fig 6 Source data/
- Fig 6 Source data/Fig 6B PCNA positive interstitial cells.pzfx
- __MACOSX/Fig 6 Source data/._Fig 6B PCNA positive interstitial cells.pzfx
- Fig 6 Source data/Fig 6B PCNA positive collecting duct cells.pzfx
- __MACOSX/Fig 6 Source data/._Fig 6B PCNA positive collecting duct cells.pzfx
- Fig 6 Source data/Fig 6C Western blot/
- Fig 6 Source data/Fig 6F PC2 positive cilia.pzfx
- __MACOSX/Fig 6 Source data/._Fig 6F PC2 positive cilia.pzfx
- Fig 6 Source data/Fig 6D CDK1.pzfx
- __MACOSX/Fig 6 Source data/._Fig 6D CDK1.pzfx
- Fig 6 Source data/Fig 6D cyclin D1.pzfx
- __MACOSX/Fig 6 Source data/._Fig 6D cyclin D1.pzfx
- Fig 6 Source data/Fig 6D PCNA.pzfx
- __MACOSX/Fig 6 Source data/._Fig 6D PCNA.pzfx
- Fig 6 Source data/Fig 6C Western blot/Fig 6C PCNA.tif
- __MACOSX/Fig 6 Source data/Fig 6C Western blot/._Fig 6C PCNA.tif
- Fig 6 Source data/Fig 6C Western blot/Fig 6C CDK1.tif
- __MACOSX/Fig 6 Source data/Fig 6C Western blot/._Fig 6C CDK1.tif
- Fig 6 Source data/Fig 6C Western blot/Fig 6C.pdf
- Fig 6 Source data/Fig 6C Western blot/Fig 6C HSP90.tif
- __MACOSX/Fig 6 Source data/Fig 6C Western blot/._Fig 6C HSP90.tif
- Fig 6 Source data/Fig 6C Western blot/Fig 6C cyclin D1.tif
- __MACOSX/Fig 6 Source data/Fig 6C Western blot/._Fig 6C cyclin D1.tif
