# Supplementary material for: Inactivation of Invs/Nphp2 in renal epithelial cells drives infantile nephronophthisis like phenotypes in mouse
Source: eLife. 2023 Mar 15;12:e82395. doi: 10.7554/eLife.82395 (PMC10154023; doi:10.7554/eLife.82395)
Supplement: Figure 7—source data 1. — Littermates are highlighted by the same color in data tables. [file elife-82395-fig7-data1.zip]

Archive with 42 entries (40 files):
- Fig 7 Source data/
- Fig 7 Source data/Fig 7B KBW Ratio Male.pzfx
- __MACOSX/Fig 7 Source data/._Fig 7B KBW Ratio Male.pzfx
- Fig 7 Source data/Fig 7B KBW Ratio Female.pzfx
- __MACOSX/Fig 7 Source data/._Fig 7B KBW Ratio Female.pzfx
- Fig 7 Source data/Fig 7E BUN Combined.pzfx
- __MACOSX/Fig 7 Source data/._Fig 7E BUN Combined.pzfx
- Fig 7 Source data/Fig 7E BUN Female.pzfx
- __MACOSX/Fig 7 Source data/._Fig 7E BUN Female.pzfx
- Fig 7 Source data/Fig 7B KBW Ratio Combined.pzfx
- __MACOSX/Fig 7 Source data/._Fig 7B KBW Ratio Combined.pzfx
- Fig 7 Source data/Fig 7H PCNA positive interstitial cells.pzfx
- __MACOSX/Fig 7 Source data/._Fig 7H PCNA positive interstitial cells.pzfx
- Fig 7 Source data/Fig 7D Cystic Index Female.pzfx
- __MACOSX/Fig 7 Source data/._Fig 7D Cystic Index Female.pzfx
- Fig 7 Source data/Fig 7E BUN Male.pzfx
- __MACOSX/Fig 7 Source data/._Fig 7E BUN Male.pzfx
- Fig 7 Source data/Fig 7J PCNA.pzfx
- __MACOSX/Fig 7 Source data/._Fig 7J PCNA.pzfx
- Fig 7 Source data/Fig 7I Western blot/
- Fig 7 Source data/Fig 7B Body Weight.pzfx
- __MACOSX/Fig 7 Source data/._Fig 7B Body Weight.pzfx
- Fig 7 Source data/Fig 7J cyclin D1.pzfx
- __MACOSX/Fig 7 Source data/._Fig 7J cyclin D1.pzfx
- Fig 7 Source data/Fig 7D Cystic Index Male.pzfx
- __MACOSX/Fig 7 Source data/._Fig 7D Cystic Index Male.pzfx
- Fig 7 Source data/Fig 7H PCNA positive collecting duct cells.pzfx
- __MACOSX/Fig 7 Source data/._Fig 7H PCNA positive collecting duct cells.pzfx
- Fig 7 Source data/Fig 7D Cystic Index Combined.pzfx
- __MACOSX/Fig 7 Source data/._Fig 7D Cystic Index Combined.pzfx
- Fig 7 Source data/Fig 7J CDK1.pzfx
- __MACOSX/Fig 7 Source data/._Fig 7J CDK1.pzfx
- Fig 7 Source data/Fig 7I Western blot/Fig 7I HSP90.tif
- __MACOSX/Fig 7 Source data/Fig 7I Western blot/._Fig 7I HSP90.tif
- Fig 7 Source data/Fig 7I Western blot/Fig 7I CDK1.tif
- __MACOSX/Fig 7 Source data/Fig 7I Western blot/._Fig 7I CDK1.tif
- Fig 7 Source data/Fig 7I Western blot/Fig 7I  PCNA.tif
- __MACOSX/Fig 7 Source data/Fig 7I Western blot/._Fig 7I  PCNA.tif
- Fig 7 Source data/Fig 7I Western blot/Fig 7I cyclin D1.tif
- __MACOSX/Fig 7 Source data/Fig 7I Western blot/._Fig 7I cyclin D1.tif
- Fig 7 Source data/Fig 7I Western blot/Fig 7I.pdf
- __MACOSX/Fig 7 Source data/Fig 7I Western blot/._Fig 7I.pdf
