# Supplementary material for: Inactivation of Invs/Nphp2 in renal epithelial cells drives infantile nephronophthisis like phenotypes in mouse
Source: eLife. 2023 Mar 15;12:e82395. doi: 10.7554/eLife.82395 (PMC10154023; doi:10.7554/eLife.82395)
Supplement: Figure 7—figure supplement 1—source data 1. [file elife-82395-fig7-figsupp1-data1.zip]

Archive with 5 entries (4 files):
- Figure 7-figure supplement 1 Source data/
- Figure 7-figure supplement 1 Source data/Invs Pkhd1-Cre and Invs Cdh16-Cre Body Weight P9-P28 Female.xlsx
- __MACOSX/Figure 7-figure supplement 1 Source data/._Invs Pkhd1-Cre and Invs Cdh16-Cre Body Weight P9-P28 Female.xlsx
- Figure 7-figure supplement 1 Source data/Fig 7-fig supplement 1A Body Weight Reduction.pzfx
- __MACOSX/Figure 7-figure supplement 1 Source data/._Fig 7-fig supplement 1A Body Weight Reduction.pzfx
